# Supplementary material for: Comparative Analysis of Therapeutic Strategies in Post-Cardiotomy Cardiogenic Shock: Insight into a High-Volume Cardiac Surgery Center
Source: J Clin Med. 2024 Apr 5;13(7):2118. doi: 10.3390/jcm13072118 (PMC11012770; doi:10.3390/jcm13072118)
Supplement: Supplementary file 1 [file jcm-13-02118-s001.zip]

Archive with 1 entries (1 files):
- jcm-2911104-supplementary.pdf
